# Supplementary material for: Perpetration and Victimization in Offline and Cyber Contexts: A Variable- and Person-Oriented Examination of Associations and Differences Regarding Domain-Specific Self-Esteem and School Adjustment
Source: Int J Environ Res Public Health. 2021 Oct 3;18(19):10429. doi: 10.3390/ijerph181910429 (PMC8508291; doi:10.3390/ijerph181910429)
Supplement: Supplementary file 1 [file ijerph-18-10429-s001.zip]

Archive with 1 entries (1 files):
- ijerph-1381639-supplementary.pdf
